# Supplementary material for: The antioxidant response favors Leishmania parasites survival, limits inflammation and reprograms the host cell metabolism
Source: PLoS Pathog. 2021 Mar 25;17(3):e1009422. doi: 10.1371/journal.ppat.1009422 (PMC7993605; doi:10.1371/journal.ppat.1009422)
Supplement: S1 Data — Excel spreadsheet containing, in separate sheets, the underlying numerical data for Figs 1–7 and S1–S7. (XLSX) [file ppat.1009422.s011.xlsx]

## Sheet: Fig 1
Fig 1
C					D																				E								F
∅	LgyLRV1+	LgyLRV1-	tBHQ			Nrf2 -/- ∅			WT ∅			Nrf2 -/- LgyLRV1-			Nrf2 -/- LgyLRV1+			WT LgyLRV1-			WT LgyLRV1+
2.31991	4.86022	4.8991	2.41527		Time-point (h)	Mean	SD	N	Mean	SD	N	Mean	SD	N	Mean	SD	N	Mean	SD	N	Mean	SD	N		WT ∅	WT LgyLRV1+	WT LgyLRV1-	Nrf2-/- ∅	Nrf2-/- LgyLRV+	Nrf2-/- LgyLRV-			WT ∅	WT LgyLRV1+	WT LgyLRV1-	Nrf2-/- ∅	Nrf2-/- LgyLRV+	Nrf2-/- LgyLRV-
1.55388	4.55346	4.55912	2.56708		0.333333	3180.91	597.509	6	1516.33	189.566	6	2997.25	934.217	6	3433.67	678.341	6	1531.56	153.523	6	1291.04	145.179	6		0.528624	7.43376	8.12099	0.738636	10.5353	12.176			0.125847	13.1604	11.3591	0.166278	7.9709	9.06713
2.22064	3.20941	1.93679	3.40623		0.666667	3322.2	707.225	6	1369.32	387.024	6	3282.21	865.07	6	3517.63	619.007	6	1791.45	187.892	6	1474.08	115.041	6		0.471284	5.69707	4.75058	0.673465	8.43344	13.8269			0.0894597	13.4054	13.7969	0.130187	10.4007	7.68041
1.73781	2.06726	5.29341	4.10512		1	3368.91	649.419	6	1441.2	436.946	6	3387.95	978.291	6	3639.29	698.524	6	2021.76	314.869	6	1598.67	113.384	6		0.254314	9.30593	7.3677	0.442288	5.69141	1.87267			0.0970874	13.5098	9.72727	0.125	8.0338	9.81286
1.58352	2.24514	2.56782	3.32636		1.33333	3486.78	695.341	6	1744.39	593.734	6	3480.21	1035.73	6	3801.58	730.593	6	2229.24	288.465	6	1795.63	50.5516	6		0.241967	10.0122	7.26925	0.34856	5.14345	1.82484				13.7302	10.2543		7.67399	7.75564
1.77163	5.60557	4.04752	4.17912		1.66667	3504.11	718.976	6	1797.99	517.201	6	3664.82	863.831	6	3990.2	615.633	6	2376.32	243.131	6	1944.93	140.329	6		0.156764	12.4107	8.03022	0.117581	10.9375	8.2222				12.7658			7.82096	7.75051
1.90517	2.61887	3.38889	3.04075		2	3650.62	657.296	6	1874.95	511.696	6	3967.24	899.737	6	4238.64	670.47	6	2417.73	305.313	6	2210.27	134.333	6		0.189132			0.164085	9.69958	8.44621
2.10282	5.77594	4.57906	1.41906		2.33333	3730.28	640.454	6	1931.87	456.82	6	4045.84	899.647	6	4344.7	591.74	6	2569.52	267.85	6	2524.49	218.277	6						11.1982	7.17428
2.07263	4.89371	3.11753	3.51657		2.66667	3701.12	661.666	6	1950.9	434.821	6	4445.78	741.443	6	4641.02	548.54	6	2794.61	244.086	6	2514.48	305.143	6
1.26648	2.02948	4.92822	3.3771		3	3746.06	760.492	6	2066.2	470.34	6	4739.75	681.735	6	4861.04	536.084	6	3016.69	202.723	6	2652.6	315.832	6
2.59039	2.18536	3.85027	3.87668		3.33333	3806.58	673.987	6	2065.55	446.273	6	5022.06	669.617	6	4985.1	601.821	6	3080.92	369.527	6	2877.81	338.755	6
1.95387	2.83491	3.1868	3.46942		3.66667	3826.13	777.671	6	2095.14	465.919	6	5259.15	706.041	6	5498	586.781	6	3327.76	227.978	6	2980.1	182.944	6
2.19296	1.77218	3.81383	3.83338		4	3905.34	778.963	6	2121.87	317.201	6	5803.42	825.371	6	5749.09	787.853	6	3606.13	296.431	6	3046.53	357.314	6
3.64976	3.38174	4.86453	2.27072		4.33333	3856.65	649.348	6	2018.01	394.284	6	6115.99	727.967	6	6057.81	739.389	6	3735.9	253.644	6	3093.03	284.696	6
1.94495	6.69311	4.38354	1.99698		4.66667	3870.7	675.143	6	2078.72	258.958	6	6767.07	791.064	6	6638.63	1036.59	6	4168.74	625.342	6	3325.48	347.227	6
2.553	1.96952	4.06531	2.20121		5	4005.86	686.305	6	2096.51	246.311	6	7406.85	933.187	6	7035.53	1110.76	6	4203.55	248.477	6	3553.78	444.791	6
2.22252	2.13421	3.96143	2.53447		5.33333	3968.11	572.52	6	2100.34	241.686	6	8036.77	1007	6	7351.6	1274.72	6	4252.04	278.812	6	3746.16	526.457	6
1.99432	6.45567	7.60031	2.59176		5.66667	3996.53	625.496	6	2116.4	313.993	6	8324.43	1205.68	6	7543.16	1096.15	6	4589.64	389.925	6	3820.41	456.076	6
1.29043	6.27735	5.45301	2.80175		6	3975.16	597.674	6	2107.18	330.442	6	8848.19	1371.55	6	7711.53	1169.73	6	4451.89	564.323	6	4012.34	511.216	6
2.27584	4.26666	5.50275	2.02932		6.33333	4046.87	626.796	6	2319.31	298.942	6	8991.81	1576.53	6	7970.98	1064.57	6	5017.84	605.995	6	4009.15	338.959	6
1.7581	6.98511	7.76046	2.29503		6.66667	4159.84	605.787	6	2355.58	365.683	6	9663.49	1445.27	6	8162.65	1108.27	6	4963.23	695.506	6	4319.55	400.763	6
1.44416	3.51491	3.35686	3.63702		7	4114.36	594.898	6	2233.81	393.391	6	9960.76	1547.37	6	8645.55	1271.07	6	5402.28	788.322	6	4304.85	362.138	6
1.73009	4.03822	2.06231	2.37729		7.33333	4141.79	614.784	6	2257.74	377.123	6	10334.8	1629.83	6	8678.67	1371.39	6	5606.79	539.597	6	4392.75	345.602	6
1.31695	4.03088	4.00359	4.28804		7.66667	4212.98	594.524	6	2286.08	363.577	6	10784.3	1523.53	6	9231.04	1287.22	6	5653.6	802.641	6	4799.27	530.895	6
1.42416	3.71751	2.85166	2.6273		8	4217.58	676.242	6	2277.44	230.006	6	10632.4	1346.63	6	8921.2	1401.91	6	5835.75	742.493	6	4757.47	588.656	6
1.73489	4.76131	2.89776	2.3549		8.33333	4194.5	651.864	6	2300.29	258.704	6	10906.6	2105.06	6	9089.22	1508.68	6	5970.57	1344.6	6	4951.77	828.507	6
2.24526	3.65367	2.65902	3.66229		8.66667	4298.25	700.267	6	2279.29	310.993	6	11581.9	1729.8	6	9598.27	1080.23	6	6181.38	871.191	6	5150.85	436.869	6
1.53393	3.22297	3.92876	3.00227		9	4353.92	666.824	6	2371.1	290.385	6	12075.8	2286.42	6	9780.42	1129.37	6	6279.52	1287.43	6	5370.02	788.4	6
1.36532	4.21438	1.80589	2.33735		9.33333	4345.86	584.612	6	2375.26	289.394	6	12234.6	2130.55	6	10069.2	1276.18	6	6607.67	1513.52	6	5119.4	460.33	6
2.0308	4.56053	5.82244	3.58211		9.66667	4326.56	548.74	6	2363.3	274.612	6	12406.9	2323.4	6	10017.3	1329.2	6	6586.16	1192.96	6	5354.29	1025.65	6
2.13272	4.01083	3.98336	3.53875		10	4408.63	525.008	6	2362.11	218.466	6	12648.3	2419.17	6	10196.3	930.145	6	6652.17	1033.84	6	5355.74	946.581	6
2.15223	4.71229	2.41088	3.09548		10.3333	4354.67	666.032	6	2263.69	280.335	6	12602.5	2545.29	6	10461.9	985.714	6	6435.23	1336.48	6	5862.51	938.074	6
2.77844	4.5879	4.42798	2.03777		10.6667	4368.71	645.521	6	2350.15	184.157	6	13095.8	2486.66	6	10485.6	1190.78	6	6422.08	1629.8	6	5851.97	908.22	6
0.851877	4.23767	2.14154	2.59267		11	4411.44	653.386	6	2450.72	300.76	6	13476.6	2772.15	6	10779.8	1133.13	6	6834.92	1314.28	6	5800.49	835.611	6
1.41937	4.58884	3.42802	2.77055		11.3333	4491.12	679.515	6	2456.36	325.077	6	13116	2484.67	6	11101.9	1090.48	6	7105.21	1314.66	6	5980.54	1071.45	6
2.10739	6.32728	2.87031	1.58165		11.6667	4392.17	625.535	6	2424.18	381.175	6	13558.8	2758.49	6	11073.5	1282.68	6	6954.04	1298.65	6	6215.12	1098.64	6
1.68372	3.02387	4.92616	2.11602		12	4409.49	583.635	6	2434.55	380.871	6	13528.1	2705.6	6	11078.4	1093.05	6	7068.04	1174.25	6	6209.72	1038.91	6
2.08386	4.17614	4.54702	2.9808		12.3333	4433.64	615.871	6	2457.39	371.914	6	13621.2	2464.46	6	11224.6	1098.4	6	7388.32	1564.41	6	6336.42	1267.14	6
2.61361	4.59119	3.7046	3.07048		12.6667	4519.03	603.992	6	2421.82	333.877	6	13774.3	2699.04	6	11540.9	1009.62	6	7617.1	1157.2	6	6321.81	866.363	6
2.44992	2.4666	5.90125	2.40668		13	4588.56	689.308	6	2480.16	178.604	6	14261.2	2864.8	6	11542.8	1406.78	6	7776.63	1650.01	6	6611.79	1174.04	6
1.39285	2.82287	3.59695	4.61173		13.3333	4604.96	645.345	6	2410.02	225.688	6	13930.2	2724.58	6	11617.5	975.703	6	7441.65	1621.64	6	6732.78	1397.01	6
1.29913	5.05001	4.01265	3.40094		13.6667	4655.2	671.957	6	2546.82	374.898	6	14108.4	3003.03	6	11903.4	1211.42	6	8172.51	1898.03	6	6637.13	1199.2	6
2.54531	1.38413	4.45131	2.19433		14	4641.89	631.051	6	2564.25	268.078	6	14370.6	2818.65	6	11997.5	1148.71	6	7723.2	1613.15	6	6998.38	1118.81	6
2.68102	3.17547	1.36933	3.50318		14.3333	4618.85	642.636	6	1981.48	0	1	14558.7	3198.57	6	12040.8	1050.84	6	7821.42	1674.1	6	6870.96	1583.34	6
2.20684	3.03683	3.78571	3.57179
2.30926	2.92506	5.08987	1.78136
2.62143	5.06557	4.03377	4.30566
1.83024	3.41043	5.00955	2.45271
1.70562	3.70568	4.74557	2.1377
1.44317	2.44282	2.92115	1.75871
1.44366	3.49166	4.56069	2.15349
1.73241	4.1713	1.4266	1.64575
3.12792	4.79293	7.15823	2.0231
2.54729	6.43699	2.61184	3.46604
2.54997	6.86914	5.31403	3.54286
1.76534	3.76942	4.56991	3.42476
1.43143	2.73967	3.97509	2.37906
2.18653	6.05707	4.46456	3.04981
7.35979	5.51109	3.63433	5.17014
2.06826	3.66519	2.56166	3.24128
1.30247	2.78806	3.63436	2.25114
4.26032	5.97276	3.33864	4.1205
1.25763	3.06312	3.46241	2.93983
1.01049	3.86895	2.91644	2.54284
3.14884	3.63244	2.29082	1.94052
1.33416	4.30926	4.07406	3.2131
1.86825	4.00282	5.04121	2.00957
1.75219	4.34125	3.34571	3.92835
2.15102	3.51991	7.10222	2.13992
2.34278	5.4538	3.93117	1.48772
2.11371	5.06191	1.72402	1.44084
1.75923	3.64089	3.78503	2.60753
1.51632	4.1829	2.38672	1.24091
2.51334	3.12659	6.337	4.02661
2.94033	3.33164	3.23273	2.42303
1.97795	6.55866	3.29036	1.88884
3.08074	2.58872	4.21637	5.08704
1.6657	3.00866	3.87676	2.53669
1.32553	2.16226	5.60693	2.01599
2.31499	3.57297	3.91733	2.86277
2.07894	2.37939	3.13984	2.17217
2.0719	3.71138	3.63584	5.81546
1.88476	2.95631	2.74389	1.76894
2.31302	6.5546	4.04786	3.39394
2.32179	4.03784	5.62941	3.43711
1.4409	3.82614	2.84159	3.47821
2.26451	4.45689	6.19164	1.51106
2.37678	5.7937	3.40463	4.11126
3.91836	3.57948	2.91227	2.86371
2.50681	4.58366	2.76492	2.40169
1.65214	3.42874	2.75448	2.77244
1.90653	6.12196	3.43343	3.48328
1.36775	3.81768	4.1221	2.95693
1.98879	4.63432	4.21216	4.93828
2.00996	5.16533	3.94177	1.89161
1.31443	3.90652	5.27689	2.48542
3.07146	5.6331	4.88841	2.79171
2.48321	4.28044	3.65591	2.41913
2.60303	4.76827	3.47639	2.19132
1.70441	3.07449	3.36849	2.41153
1.52741	3.50727	4.38645
1.41463	3.34099	3.23739
1.47041	4.27386	3.25716
1.83375	5.28519	2.96114
1.24324	7.55503	5.11553
2.1161	4.75918	4.70994
1.85512	1.75071	4.6838
2.60481	4.42885	5.30211
3.72576	4.62902	5.28318
2.97838	2.7939	5.53264
2.18185	1.8885	4.12176
2.88805	3.38896	3.01155
1.89974	4.30035	2.65063
1.93609	5.31272	2.69906
3.45532	3.11871	4.88146
1.59715	6.94859	3.69618
1.66629	3.6937	3.9579
3.66819	3.84217	3.31075
1.60101	4.0485	3.07638
1.5613	5.35234	4.75353
1.51282	4.2728	4.30317
3.48339	5.75197	4.73744
1.51298	4.29327	2.57469
3.4442	3.79329	2.9923
2.54499	4.33134	3.36146
3.06015	4.87889	4.3229
2.39758	4.53971	6.59961
1.91593	4.79987	3.29119
3.71883	4.18533	3.27811
2.12814	5.65121	4.55106
1.8153	5.44755	3.38846
2.43441	2.60086	4.58535
1.7656	4.69746	1.6553
1.88244	4.65917	3.75394
2.15247	8.00218	4.14544
1.88887	5.09866	3.63361
2.22472	4.35725	4.56083
3.04802	4.90772	4.79457
	5.85263	4.62304
	4.22143	2.4396
	3.63285	3.07446
	3.16853
	6.50826
	2.73915
	5.07005
	5.3462
	4.56628
	5.58266
	5.35366
	5.37822
	5.28424
	4.31263
	4.171
	3.65063
	5.01874
	3.17257
	5.7848
	2.27297
	5.79382
	7.37544
	5.60221

## Sheet: Fig 2
Fig 2
A
	WT LgyLRV1+			WT LgyLRV1-				Nrf2 -/- LgyLRV1+			Nrf2 -/- LgyLRV1-
Week	Mean	SD	N	Mean	SD	N	Mean	SD	N	Mean	SD	N
0	0	0	5	0	0	5	0	0	4	0	0	4
1	0.1625	0.0414578	5	0.1	0	5	0.125	0.0433013	4	0.16875	0.0555512	4
2	0.325	0.0829156	5	0.125	0.025	5	0.2375	0.0695971	4	0.25	0.05	4
3	0.775	0.192029	5	0.3125	0.0780625	5	0.55	0.0707107	4	0.525	0.108972	4
4	0.875	0.129904	5	0.475	0.0433013	5	0.575	0.108972	4	0.5375	0.0484123	4
5	0.775	0.147902	5	0.3	0	5	0.475	0.0433013	4	0.4625	0.0695971	4
6	0.5625	0.0695971	5	0.225	0.025	5	0.375	0.0829156	4	0.375	0.0829156	4
7	0.3625	0.0484123	5	0.18125	0.0242061	5	0.2375	0.0484123	4	0.225	0.0433013	4
8	0.15	0	5	0.1	0	5	0.09375	0.0582961	4	0.1375	0.0216506	4
B						C
WT LgyLRV1+	WT LgyLRV1-	Nrf2-/- LgyLRV+	Nrf2-/- LgyLRV-			WT LgyLRV1+	WT LgyLRV1-	Nrf2-/- LgyLRV+	Nrf2-/- LgyLRV-
12510.3	6699.56	15033.8	19755.3			4201.9	11800.6	12614.4	11196.4
12510.3	1254.73	24946.4	32842.2			6830.39	4076.56	13182	13962
14720.5	6697.33	0	568.437			3065.49	3367.81	1959.62	7709.28
26454.9	1254.73	1911.72	448.458			2053.34	895.882	13658.8	3407.3
74995.2	6697	24382.3	156.254			9336.22	352.172	17895.8	22004.6
97965.4	18751.3	18751.3	677.192			8317.36	4906.02	5587.86	17892.9
39209.4	581.427	8460.02	41518.4			6540.25	762.178	11093.3	6508.03
93315.2	6697.2	4782.81	27360.8			6819.32	1059.48	7837.13	7286.12
8696.03	6687.4					5003.99	1136.36
26800.6	8696.03					6313.09	2758.67
D								E				F
Week	Ifng -/- LgyLRV1+				dKO LgyLRV1+				Ifng -/- LgyLRV1+	dKO LgyLRV1+			Ifng -/- LgyLRV1+	dKO LgyLRV1+
0	Mean	SD	N	Mean	SD	N			3072.59	5530.36			72189.8	23857.6
1	0	0	3	0	0	4			4116	6204.93			92111.4	86205
2	0.233333	0.04714	3	0.1375	0.041458	4			4958.55	8025.55			63478.8	48519.4
3	0.316667	0.037268	3	0.35	0.070711	4			4020.71	19306.5			87896.4	48423.6
4	0.883333	0.068718	3	0.7875	0.153603	4			8453.5	27195.1			70182.5	44915.8
5	1.55	0.468152	3	1.2625	0.312	4			16562.7	13892.8			80231.4	32079.8
6	2.06667	0.372678	3	1.65	0.259808	4			5309.53	17467				36050.5
7	2.05	0.35	3	2.3875	0.456721	4			15528.1					58542.3
8	1.8	0.439697	3	2.2625	0.402919	4
	1.46667	0.221108	3	1.8875	0.566651	4

## Sheet: Fig 3
Fig 3
A
WT				Nrf2 -/-				Tlr3 -/-
∅	LgyLRV1+	LgyLRV1-	I:C	∅	LgyLRV1+	LgyLRV1-	I:C	∅	LgyLRV1+	LgyLRV1-	I:C
0.009166	0.727133	0.058216	0.299864	0.003784	0.982048	0.024388	0.332582	0.004563	0.066835	0.075944	0.004556
0.004563	0.721753	0.036861	0.216238	0.008657	1.49978	0.050144	0.567198	0.011017	0.058487	0.059577	0.017086
0.009061	0.589173	0.045001	0.129334	0.010592	1.24345	0.039034	0.506833	0.013927	0.026375	0.026786	0.018311
				0.007678	1.24176	0.037855	0.468871	0.009836	0.050566	0.054102	0.013317
C
WT				Nrf2 -/-
∅	LgyLRV1+	LgyLRV1-	I:C	∅	LgyLRV1+	LgyLRV1-	I:C
1.14111	0.835707	1.47175	2.18535	0.531294	1.48825	2.08854	2.22099
0.801543	1.13609	1.31318	1.9125	1.39997	5.15907	1.46964	1.66985
1.34597	2.22495	0.900898	0.613332	1.23799	4.88545	1.0456	1.30815
0.96843	3.40156	0.97184	1.85101	0.888534	1.63055	1.68534	1.93562
2.4841	1.6024	1.33951	1.6124	0.736528	4.54941	1.96943	4.81021
0.929331	1.72099	1.8077	1.78162	0.950862	4.05122	1.08084	5.93081
0.896094	0.982808	2.38044	1.56535	0.651474	2.03825	1.52188	2.82989
1.43312	1.68859	1.42156	1.71224	1.14578	5.6818	1.2987	3.90181
1.76251	1.83633	1.09843	0.963804	0.933591	1.71503	3.63782	3.03748
0.505784	2.90489	0.887231	2.70324	0.654831	3.20698	2.9154	2.30936
0.704053	2.36426	0.901558	1.04938	1.31643	6.54775	1.98308	2.75072
1.03296	1.31373	1.24243	2.15035	0.738039	2.43876	2.68607	2.15329
1.38678	1.5012	1.54256	2.01683	0.746921	4.58767	1.19745	1.32702
1.32273	1.36587	1.77316	0.936479	0.933806	2.22945	3.28331	1.47327
0.824386	1.50372	1.06084	2.46998	0.64324	1.78266	1.38585	2.09043
1.77079	3.3753	2.25468	0.825952	0.881696	3.17547	1.78537	1.83808
0.617928	0.696264	1.19812	1.24674	1.22471	1.72925	1.56206	2.30549
0.656009	2.73519	1.43348	1.91175	1.05729	1.92562	1.76198	5.16447
0.834236	3.7342	1.43744	2.32968	0.830586	1.05863	3.04924	1.88064
1.26029	2.70867	0.697648	1.62417	1.03239	1.18072	5.242	1.59268
1.48426	0.942544	2.29802	1.16429	1.65925	1.1059	2.14579	1.90249
0.850795	2.21774	1.20777	2.48268	2.74606	1.35363	2.12241	2.74002
1.04007	1.21248	1.39229	1.57773	1.50371	1.10921	1.97386	1.86389
1.21631	1.18505	1.62579	0.817693	2.41138	2.61443	0.831745	1.19529
0.498391	1.50317	1.0907	1.43474	2.59089	2.1447	3.98523	5.76232
1.22622	1.95791	1.76535	1.58345	1.61489	2.04531	6.90937	8.53079
0.950816	2.74574	1.15579	2.72313	2.56974	4.98357	1.90519	1.12466
0.662358	5.12618	1.57902	1.85711	2.0976	3.21173	1.85914	1.20414
0.728855	4.63253	1.18824	2.24347	2.3948	1.7717	1.53953	2.13026
0.735309	2.8716	1.315	1.96825	1.76455	1.20205	1.02654	2.17962
1.05019	1.05347	1.28899	0.75271	1.79749	1.61701	2.06451	0.543872
0.565892	1.6458	1.31769	1.74131	2.51704	1.39388	2.07654	0.838728
0.708842	1.84878	1.16515	2.74037	1.99182		2.87282	2.62879
0.330596	1.97846	1.54132	1.09019	2.79138		3.57823	0.655001
0.799975	1.30333	1.23898	2.549	1.99918		1.52831	0.932571
0.958768	1.25766	1.63769	2.67052	1.28056		1.95423	2.26339
0.840826	2.44767	1.03587	2.85241	1.3535		1.68918	1.15812
1.0749	1.66732		1.65496	1.90179		0.92501	0.974146
1.70318	2.73688		2.6343	3.03614		2.11036	0.979865
0.8507	2.51378		1.10694	2.3312		2.79047	1.24413
0.260554	3.12159		1.23003	1.43989		1.6753	2.08877
0.615383	1.87492		1.49251	2.72278		2.02063	2.18653
1.10594			0.870295	3.12065		1.01958	2.7282
1.02648			3.62053	2.40031		2.26506	3.6142
0.71553			1.93346	3.17829			0.971258
1.16055			1.8488	2.03403			2.19514
1.00954			0.73766	1.69129			1.64385
0.668752			0.714363	1.48657			2.48467
0.793758			1.47008				1.70009
0.97854			1.82724				1.02997
1.06894			1.33757				1.93991
0.705573			1.15676				1.10943
1.08888			2.17417				1.82065
0.786678			1.55663				2.16685
			1.53532				2.01579
			1.29105				8.72189
			1.10838				5.74048
			1.07396				6.34486
			1.37948				2.6443
			1.34148				1.81024
			1.10442				3.0478
			1.30671				2.29059
			2.39616				4.13515
			2.2672				1.93438
			2.76293				1.64691
			1.58316				2.68065
			2.49761				2.85049
			2.2242				2.20766
			2.63553				2.45165
			3.46191				3.73866
			2.37613				1.94668
			2.73731				2.53379
			1.90494				3.31689
			1.56802				3.66113
			2.25851
			5.22023
			3.04853
			1.72566
			3.36151
			2.60373
			3.32265
			4.09397
			2.57425
			3.10119
			2.24071
			2.67207
			1.71927
			3.37843
			3.80283
			2.94552
			2.89383
			2.9831
			3.61971
			4.09122
			1.65244
			3.19795
			3.46044
			1.67175

## Sheet: Fig 4
Fig 4
A
WT ∅	Nox2-/- ∅	Inos-/- ∅	Nrf2-/- ∅	WT LgyLRV1+	Nox2-/- LgyLRV1+	Inos-/- LgyLRV1+	Nrf2-/- LgyLRV1+	WT LgyLRV1-	Nox2-/- LgyLRV1-	Inos-/- LgyLRV1-	Nrf2-/- LgyLRV1-	WT tBHQ	Nox2-/- tBHQ	Inos-/- tBHQ	Nrf2-/- tBHQ
0.00188521	0.00407096	0.00042763	0.00037656	1.18693	0.244869	1.56635	0.00288151	1.50139	0.763466	1.50755	0.00200592	0.29131	0.476526	0.335328	7.1444e-05
B
WT			Nox2-/-			Inos-/-
∅	LgyLRV1+	LgyLRV1-	∅	LgyLRV1+	LgyLRV1-	∅	LgyLRV1+	LgyLRV1-
2.19238	10.7966	18.6681	1.90858	1.42158	6.13686	1.30674	5.08366	16.3266
1.8245	9.07879	16.0277	2.58023	2.08855	3.75158	2.17724	9.86624	26.0372
1	4.58684	13.0069	0.552865	0.952638	3.5801	1.08298	18.9615	25.8125
1	16.4498	18.0634	1.20999	4.12673	7.46344	1.20999	9.95209	20.5348
1.6575	17.1938	21.8563	1.2311	1.0899	9.82785
C
WT				Nox2-/-				Inos-/-							D
∅	LgyLRV1+	LgyLRV1-	tBHQ	∅	LgyLRV1+	LgyLRV1-	tBHQ	∅	LgyLRV1+	LgyLRV1-	tBHQ				WT ∅	Nox2-/- ∅	Inos-/- ∅	Nrf2-/- ∅	WT 250μM H202	Nox2-/- 250μM H202	Inos-/- 250μM H202	Nrf2-/-250μM H202	WT 100μM H202	Nox2-/- 100μM H202	Inos-/- 100μM H202	Nrf2-/- 100μM H202	WT 50μM H202	Nox2-/- 50μM H202	Inos-/- 50μM H202	Nrf2-/- 50μM H202	WT tBHQ	Nox2-/- tBHQ	Inos-/- tBHQ	Nrf2-/- tBHQ
2.85	5.32043	5.89376	2.65276	2.31991	4.97352	4.89673	1.15976	4.16571	2.63282	2.03389	3.77097				0.244375	0.296833	0.170233	0.0019628	2.19124	2.19922	3.05962	0.00381272	0.981273	0.754518	0.850561	0.0125972	0.602113	0.543708	0.70917	0.00087939	1.71377	0.854463	1.0302	0.00198873
5.44	5.10107	4.7212	1.481	1.55388	7.75516	5.79375	5.09531	2.41457	3.14068	4.43523	3.87334
3.56	2.37113	3.82214	5.0237	2.22064	6.95726	5.91615	4.54087	3.99068	1.89888	5.99937	4.00701
3.13	5.77777	4.03209	4.62448	1.73781	4.82781	5.91231	1.58172	1.44741	3.57473	4.97424	3.86453				E				LgyLRV1+
1.94	6.31578	5.26207	6.78375	1.58352	5.88728	5.02022	1.49567	5.33159	3.70187	3.39665	3.82323				WT ∅	Nox2-/- ∅	Inos-/- ∅	Nrf2-/- ∅	WT 250μM H202	Nox2-/- 250μM H202	Inos-/- 250μM H202	Nrf2-/-250μM H202	WT 100μM H202	Nox2-/- 100μM H202	Inos-/- 100μM H202	Nrf2-/- 100μM H202	WT 50μM H202	Nox2-/- 50μM H202	Inos-/- 50μM H202	Nrf2-/- 50μM H202
2.85	3.9747	5.21947	6.85187	1.77163	10.0439	3.1086	3.42074	4.33822	1.09473	3.84186	2.60687				0.730671	0.341914	0.340791	0.00271794	2.56662	1.64036	1.99559	0.00912497	2.32719	1.0719	1.82446	0.00751703	1.65829	1.07481	1.25017	0.00495433
2.46	3.11449	6.65432	7.24381	1.90517	5.72955	6.20618	1.4724	6.12529	1.63178	4.68409	2.76386
2.04	4.01748	2.8607	8.08163	2.10282	4.84705	8.3503	1.83857	5.01245	2.64927	3.86549	7.66574
2.38	6.25202	4.28471	2.68784	2.07263	6.19913	4.70694	0.671644	3.70207	3.46896	3.43863	2.74957
3.64	4.27576	4.45664	5.75509	1.26648	13.7637	9.46614	1.00938	3.84216	3.18441	5.25696	3.70237
2.82	6.391	7.59752	3.27425	2.59039	5.99415	2.77285	3.16521	2.94351	2.48757	8.14999	3.6413
1.94	3.85261	9.03526	5.64464	1.95387	7.55995	4.73299	2.7082	3.01327	1.88205	2.67804	5.55697
2.35	3.34554	6.3536	4.74271	2.19296	6.46811	5.69824	3.69747	1.98785	1.73255	4.49005	2.85135
6.81	2.94267	5.67701	9.01613	3.64976	4.88834	4.84164	4.46363	9.86857	2.20872	4.21348	1.42612
5.48	3.58402	7.01253	2.6934	1.94495	10.1312	7.33687	1.04508	2.9244	3.56024	4.45173	2.76153
2.53	3.56719	8.2664	2.15244	2.553	7.85838	5.31784	2.26407	2.85034	3.00721	4.76938	3.61491
1.73	3.12585	6.69757	4.36478	2.22252	7.401	3.54157	2.38902	4.28863	2.0207	4.7338	5.47095
2.3	4.39683	4.26089	1.88031	1.99432	6.33808	5.35431	3.0984	4.2369	2.40216	3.52216	3.46139
3.14	1.58597	5.0623	1.97605	1.29043	5.08872	6.50661	1.52517	2.27584	1.87449	4.30396	4.15766
3.7	2.30705	3.21548	2.23955	2.27584	5.78025	4.23999	3.2195	2.95076	1.97852	2.57822	5.20751
2.34	3.31139	6.50208	1.5692	1.7581	11.1148	4.33582	3.28358	3.54945	2.75045	3.71163	2.97983
3.38	4.882	5.35919	1.95046	1.44416	11.7645	4.54174	2.88537	4.29932	1.40907	2.2679	3.19676
2.84	5.23992	5.21429	6.08264	1.73009	10.8949	7.90276	2.17916	2.17773	3.33466	2.59058	2.98857
2.8	5.66217	5.15513	5.00022	1.31695	11.8612	1.64133	4.51958	2.92734	2.43937	6.14738	7.50898
3.98	2.6489	4.98419	6.09737	1.42416	4.91144	3.48059	4.25421	4.01305	3.97182	4.35312	3.54183
4.45	7.19833	4.59745	7.6932	1.73489	10.84	5.65431	2.82443	4.71469	2.54456	3.18239	2.6528
2.61	6.1069	4.89795	2.38728	2.24526	7.17183	5.25915	4.10285	3.17042	1.9382	4.733	3.47052
2.86	4.4421	6.83161	3.01193	1.53393	7.57514	6.7634	2.70293	4.68335	1.62206	3.97865	3.09977
3.13	3.63309	7.52468	8.53759	1.36532	7.45323	3.10514	3.67802	3.46039	4.98805	3.96312	3.75134
4.61	2.12552	3.63829	2.34893	2.0308	9.74741	3.59862	3.34443	3.90303	6.55092	3.95022	4.73128
2.84	5.1909	12.5788	6.93041	2.13272	7.94168	4.5366	3.86924	3.72111	4.06965	5.53088	5.05479
3	2.66603	4.51529	9.88302	2.15223	5.71841	6.95841	4.33535	3.42328	3.11259	2.45734	3.70665
2.86	4.58474	3.86633	2.41029	2.77844	5.80661	5.81437	3.34734	4.20865	4.95623	5.56267	2.45853
2.34	4.19538	5.04483	2.52021	0.851877	7.10745	4.46964	3.90734	2.19696	5.13105	6.05759	2.92012
5.59	5.10731	4.63193	2.9899	1.41937	10.1811	3.20135	2.76071	1.28278	2.34854	2.54884	2.74581
2.77	8.68106	9.5815	11.0195	2.10739	4.51251	2.53464	1.55515	2.54364	8.60897	7.11912	2.3808
2.02	1.62222	4.5602	5.60041	1.68372	3.82849	5.23345	2.80522	1.88927	3.73037	2.48432	2.48485
1.91	2.69459	5.82989	2.87318	2.08386	10.1454	4.24273	2.63706	4.04127	2.89551	4.3273	4.81269
2.26	4.48336	6.63849	2.88318	2.61361	8.14578	5.52127	3.8255	4.77615	2.57281	6.42735	2.09654
2.56	2.92998	6.25589	9.05823	2.44992	2.19724	2.72239	4.01684	4.29148	3.49979	3.13863	2.9713
3.63	6.61581	1.1227	3.64515	1.39285	5.00243	6.14963	3.98306	5.23839	4.72546	1.60331	2.05354
2.91	5.43056	3.51884	6.50333	1.29913	7.84612	2.87566	1.45928	2.85118	5.45096	3.62317	2.03774
1.85	3.703	5.04694	3.78531	2.54531	6.85842	5.5886	3.76873	1.56613	2.36686	2.07949	2.39237
2.39	3.96667	1.77791	9.65227	2.68102	4.29669	8.03516	4.84784	6.88218	4.2018	3.69734	2.43
1.4	3.62557	4.88776	3.05818	2.20684	8.45934	3.43311	1.79128	5.85048	3.21234	4.52758	3.50725
1.79	1.89653	8.12744	4.00411	2.30926	9.99932	3.20978	2.83834	3.13537	3.52635	3.23957	2.41095
4.02	2.44706	8.07475	1.86685	2.62143	4.74185	4.02875	5.78657	4.54995	3.02416	3.53321	3.113
2.06	4.05289	4.91444	5.59098	1.83024	10.9183	4.03716	3.61463	3.48704	3.03169	2.91802	2.54361
3.26	4.48598	6.56614	17.178	1.70562	7.13477	5.58257	3.17018	2.47154	3.05261	3.73694	2.42867
2.75	5.3935	7.32425	0.486854	1.44317	6.58369	4.61813	3.22274	2.48086	3.44846	2.98552	7.63465
2.71	5.85263	9.25592	1.30291	1.44366	5.76293	5.08441	5.88109	2.35075	2.45029	6.47203	2.47956
4.8	3.57095	5.74216	1.96487	1.73241	5.14127	6.68116	3.70606	2.55601	2.52743	3.53104	3.45268
2.91	3.92758	1.56173	2.01703	3.12792	6.6602	9.02526	3.70692	3.09108	3.21725	4.18357	1.74574
4.5	3.7816	3.9582	4.50716	2.54729	6.058	11.5095	3.55959	3.44933	3.79661	5.06849	3.49176
4.64	4.22337	4.56536	3.99383	2.54997	3.62573	3.23158	4.28683	3.08861	2.78505	5.6516	3.03032
2.63		11.4223	13.8332	1.76534	5.28127	4.57064	3.14601		4.19051	3.00508	2.88705
5.67		4.86416	4.68862	1.43143	7.6614	3.75134	3.11885		4.74245	3.72721	2.7882
3.46		8.15219	10.5606	2.18653	7.73879	5.35276	3.10279		2.77831	2.21772	4.06396
		3.39667	3.18391	7.35979	5.01076	5.06905	3.13885		3.61833	3.57398	3.09505
		3.68212	13.5836	2.06826	5.50175	3.67973	3.59829		2.61103	3.61843	2.6746
		3.75063	2.1299	1.30247	8.24252	5.51144	3.13963		2.47297	2.39333	5.33835
			2.38183	4.26032	4.30872	6.20439	2.5898		2.69834	3.96777	2.9965
			2.11345	1.25763	8.99677	3.44141	3.16835		3.73388	3.59326	3.5015
			2.65517	1.01049	9.75416	3.21075	4.50084		2.71338	3.07886	2.84
				3.14884	8.95187	5.85987	4.89983		3.12409	2.54358	1.88929
				1.33416	11.5805	3.14736	3.74753		3.11761	3.27306	1.08314
				1.86825	11.4207	4.53246	4.18643		2.85405	4.08257	2.70171
				1.75219	7.115	3.33106	2.63333		3.15573	2.334	3.0252
				2.15102	3.32824	4.43092	5.25401		2.99109	1.80569	2.70829
				2.34278	5.28094	3.98302	5.43425		2.59733	3.55358	7.78944
				2.11371	3.16157	8.37109	2.86482		2.83129	3.9179	4.14957
				1.75923	7.18938	7.18905	4.99306		2.3362	6.28989	6.10422
				1.51632	2.32491	3.85778	4.67661		3.03142	5.26936	3.36809
				2.51334	11.9513	6.03094	3.59891		3.26075	2.72473	2.5644
				2.94033	6.50301	3.06242	3.37359		2.20712	4.38341	4.6227
				1.97795	3.83522	5.00293	5.00595		2.17318	2.83289	2.40543
				3.08074	4.71377	3.07951	3.51177		1.97474	6.07481	3.2072
				1.6657	14.468	3.48756	3.6157		4.33434	3.2109	2.17735
				1.32553	7.66455	3.41592	3.26513		3.1759	5.21304	2.73603
				2.31499	11.7955	3.01304	3.01088		2.60931	4.15107	2.11587
				2.07894	4.34917	4.48092	6.12091		2.63204	2.3293	1.46714
				2.0719	9.66217	6.35624	5.05996		2.67128	3.36348	3.76695
				1.88476	7.21047	2.58616	3.04344		3.70132	4.83142	2.24518
				2.31302	10.0339	3.85508	5.69598		2.53402	2.18779	5.20831
				2.32179	9.44358	4.32149	3.06641		2.16107	5.89374	3.76097
				1.4409	4.30669	2.22187	3.82638		2.55991	2.92306	4.10117
				2.26451	6.01333	6.83699	3.36353		2.29279	5.1555	4.71513
				2.37678	6.03165	3.7714	1.51008		1.74365	4.57942	1.26071
				3.91836	5.77933	3.278	3.11185		5.04342	4.50568	5.70785
				2.50681	7.68595	2.76201	3.23702		2.20969	4.9585	2.28914
				1.65214	10.7354	4.89119	4.64961		3.30066	4.04401	2.96019
				1.90653	9.21381	2.94823	2.90148		2.81394	2.3277	2.5167
				1.36775	9.3377	2.75557	2.68098		2.55621	2.74338	2.75932
				1.98879	8.43051	4.02405	3.14465		1.91923	5.55911	3.21
				2.00996	7.70381	3.93298	1.74523		2	2.7164	2.32557
				1.31443	4.1309	3.36325	3.40035		2.62154	7.28414	3.14309
				3.07146	6.04267	5.32254	1.92871		2.8906	3.37291	1.15138
				2.48321	5.52517	3.59388	1.86326		3.33947	6.66758	3.02682
				2.60303	6.86418	5.93687	3.34413		2.4424	4.39727	1.2375
				1.70441	8.22296	3.13674	3.35139			3.49801	9.9985
				1.52741	4.1041	2.32773	3.33333			5.70315	1.93871
				1.41463	8.3995	5.15687	3.32107			2.17845	2.25192
				1.47041	10.1209	3.04018	3.33913			6.53427	4.26713
				1.83375	7.60118	2.93828	3.35795			2.81114	2.65979
				1.24324	7.42541	2.61044	3.35711			5.59595	2.56468
				2.1161	7.23873	3.57701	3.37654			4.47552	5.43639
				1.85512	7.17619	3.93051	3.3922			2.53639	1.75992
				2.60481	9.41534	3.52243	3.42009			3.74358
				3.72576	6.76903	5.2171	3.44465			4.47237
				2.97838	6.08667	7.38513	3.44728			4.75798
				2.18185	7.68139	7.85556	3.45487			1.49176
				2.88805	6.30038	1.44091	3.45229			5.14438
				1.89974	13.9448	3.80686	3.44189			4.3041
				1.93609	8.47824	3.85904	3.46671			2.48925
				3.45532	6.86773	2.69972	3.47885			3.0365
				1.59715	8.81796	2.86677	3.48996			5.75411
				1.66629	6.9624	3.52136	3.49388			7.82426
				3.66819	10.0562		3.51414			7.22681
				1.60101	3.92423		3.51697			3.24678
				1.5613	10.5118		3.51934			3.95285
				1.51282	5.61047		3.52586			2.54719
				3.48339	10.1385		3.53967			2.12034
				1.51298	8.1859		3.52943			3.32904
				3.4442	6.97145		3.52206			4.12312
				2.54499	4.1869		3.52933			2.6785
				3.06015	8.86311		3.52334			4.75188
				2.39758	10.5667		3.53186			1.99025
				1.91593	4.59521		3.53027			4.8956
				3.71883	6.00394		3.5322			3.88313
				2.12814	7.64001		3.5287			2.92539
				1.8153	8.14573		3.52042			2.71904
				2.43441	7.53329		3.52229			3.91846
				1.7656	7.36038		3.5183			2.59311
				1.88244	7.53995		3.52616			1.84002
				2.15247	5.04505		3.54639
				1.88887	5.16779		3.55383
				2.22472	5.1286		3.5632
				3.04802			3.5604
				4.49136			3.55572
				7.07071			3.55137
				2.0447			3.57298
				5.41703			3.57074
				5.35025			3.5576
				3.60621			3.57594
				4.51298			3.58336
				4.07453			3.56057
				5.92405			3.56024
				4.0928			3.56427
				5.07603			3.56775
				3.47961			3.54386
				6.71372			3.54244
				3.20653			3.54076
				2.11952			3.54058
				3.9429			3.53289
				5.12777			3.53696
				2.61422			3.54122
				4.81218			3.5457
				7.57638			3.54985
				5.57424			3.54931
				7.6619			3.55353
				6.63604			3.56343
				1.45533			3.5674
				4.57966
				3.45692
				3.30847
				4.89284
				0.799505
				6.74979
				2.925
				4.85261
				4.39756
				4.74686
				3.01756
				5.88713
				3.91421
				5.04716
				4.59664
				6.46222
				6.29206
				3.04718
				1.84786
				4.42512
				1.35707
				2.81417
				5.95439
				1.66372
				6.23006
				5.47362
				3.61975
				4.04311
				5.80473
				4.00012
				6.55743
				4.25119
				6.34311
				3.87799
				2.30652
				2.46098
				3.0073
				4.30675
				4.45078
				12.2532
				2.16501
				1.89884
				1.52781
				4.3526
				1.46302
				3.11073
				2.30125
				1.80648
				1.93366
				4.26161
				5.1816
				3.20345
				2.97999
				3.00354
				3.24466
				2.7102
				3.85574
				3.54226
				4.68935
				6.83674
				5.36187
				5.26653
				4.21348
				7.49709
				4.61975
				4.83741
				3.62692
				4.89494
				4.78739
				4.79089
				6.74731
				3.48592
				7.81482
				3.14983
				3.7015
				5.47204
				4.65088
				3.59958
				4.72515
				2.51627
				4.7196
				4.9714
				3.99599
				4.21417
				2.98317
				5.70002
				2.3233
				4.24857
				6.20105
				3.76097
				4.95164
				4.06867
				2.9038
				6.06705
				4.62642
				3.36832
				2.95151
				3.13637
				4.03764
				1.91526
				3.15536
				4.13576
				4.13878
				6.2456
				3.28834
				3.09759
				3.01602
				2.38891
				5.42277
				4.92024
				6.4015
				3.75362
				5.19299
				3.03554
				7.96475
				6.45306
				5.1001
				3.37756
				2.50969
				5.94073
				3.40762
				4.29259
				3.78476
				3.50166
				3.57342
				3.19593
				4.12319
				7.18643
				6.75893
				3.18927
				4.83081
				2.335
				4.18762
				5.36529
				1.93654
				3.9443
				5.82108
				8.11603
				3.82754
				5.57112
				5.69413
				1.40438
				4.07672
				7.80231
				4.04528
				5.61357
				1.3861
				3.90341
				11.7597
				4.35502
				2.44974
				2.88015
				3.43572
				2.23207
				1.69128
				4.54459
				2.14715
				2.13183
				3.10416
				2.59755
				2.75052
				4.89853
				5.96533
				3.68038
				4.22368
				3.27211
				5.71195
				3.09481
				2.01018
				3.34931
				1.58975
				2.34033
				1.70572
				2.9139
				3.24953
				7.46944
				4.27168
				3.34416
				1.44416
				4.40079
				5.18204
				4.27095
				9.16041
				3.95901
				3.54077
				6.60015
				5.00737
				5.15798
				5.58954
				4.43365
				3.7293
				1.77405
				3.89408
				4.92755
				5.28481
				2.51024
				3.9374
				2.90832
				4.62297
				4.27574
				7.36814
				4.31958
				1.93323
				5.87633
				5.02121
				4.4431
				4.67382
				3.13583
				3.95412
				2.48958
				6.25286
				5.60188
				4.07132
				1.9055
				2.14605
				2.73577
				2.12695
				1.87232
				6.67019
				1.0539
				2.61491
				6.76967
				4.00671
				4.61618
				4.271
				1.99888
				5.27087
				4.35837
				8.04946
				4.351
				7.407
				2.71423
				7.3509
				3.85061
				4.70056
				4.78508
				6.3618
				3.17219
				4.52231
				8.02437
				3.68914
				3.6567
				3.18191
				4.3954
				2.64201
				4.39972
				6.09158
				1.72397
				2.66893
				1.86727
				3.45233
				3.7368
				5.3365
				3.14159
				4.28443
				4.24398
				3.65437
				3.24248
				4.97301
				8.23051
				6.69464
				5.28123
				2.33907
				3.36875
				7.05403
				6.51244
				3.09214
				4.29563
				2.23589
				2.05833
				4.53584
				5.06243
				3.00318
				1.22494
				4.69461
				3.19934
				3.2097
				3.05985
				4.80209
				4.66076
				3.29424
				6.22533
				2.87961
				5.17505
				3.05727
				4.51867
				2.9615
				3.26734
				3.26246
				2.2544
				3.50609
				4.53983
				3.98169
				7.05949
				4.15733
				3.53612
				1.55408
				4.56691
				5.00107
				6.1566
				5.05915
				2.98232
				5.64096
				2.55123
				5.06879
				3.31924
				2.23825
				3.64636
				3.90555
				5.49131
				5.47517
				3.03626
				2.6884
				6.10189
				6.80024
				3.54113
				4.44677
				6.3982
				7.64868
				5.61742
				8.68618
				4.68874
				2.35573
				2.27981
				2.87093
				2.01347
				5.85257
				7.71041
				1.49254
				5.23764
				2.85129
				3.18126
				2.99681
				7.4307
				3.90191
				4.18946
				4.2683
				3.60347
				4.03544
				1.65554
				3.24404
				5.58374
				3.04809
				5.43689
				4.53773
				5.3778
				5.13322
				2.4706
				4.60346
				5.85065
				4.29666
				4.27192
				3.23982
				5.07198
				2.0529
				1.64788
				4.06866
				2.98302
				6.4604
				2.701
				1.43609
				2.28631
				2.40815
				6.2896
				5.17375
				6.01295
				2.60528
				4.44005
				4.28102
				3.07879
				3.40115
				3.85048
				5.46422
				3.44778
				5.66177
				5.53729
				5.82906
				3.23794
				5.05762
				4.18696
				6.01498
				4.65667
				6.73459
				2.20225
				7.4635
				4.34675
				2.52076
				1.62137
				2.94749
				4.6775
				5.95562
				4.51896
				4.97679
				2.07306
				3.5547
				5.32742
				4.0359
				4.11607
				3.98233
				5.1907
				5.71082
				3.68249
				2.70121
				2.73372
				3.177
				2.14457
				1.5968
				1.55738
				5.46922
				7.45352
				3.86878
				2.17572
				4.04451
				5.85825
				3.54797
				0.97132
				1.25835
				2.50447
				8.27198
				6.26005
				3.55191
				3.42856
				4.00134
				3.05423
				4.64206
				3.93437
				4.41252
				4.57223
				3.60815
				4.90256
				4.31117
				6.88124
				5.96758
				3.68915
				5.77632
				8.48646
				2.56106
				4.65447
				2.81702
				3.97489
				2.95308
				4.8919
				3.34296
				2.44745
				4.34237
				5.18984
				4.28511
				5.40562
				3.45862
				4.30257
				4.18962
				4.7353
				5.02901
				3.77526
				4.6583
				2.76643
				3.48284
				2.17933
				4.68249
				5.929
				1.26316
				1.48982
				2.57462
				2.7958
				1.25188
				1.78177
				3.04664
				5.81881
				2.09817
				2.4153
				2.71275
				4.59921
				33.9402
				5.72564
				3.43972
				7.80573
				3.23305
				1.80976
				2.75196
				2.50361
				4.25993
				4.13117
				3.14452
				1.81661
				4.13733
				2.82497
				3.43174
				5.87031
				4.23139
				2.95744
				3.25564
				5.56836
				3.61721
				4.31009
				4.25434
				3.86571
				3.62299
				4.49387
				3.98706

## Sheet: Fig 5
Fig 5
B							C		Hmox1						Nqo1
		Cyt D								Cyt D						Cyt D
LgyLRV1+	LgyLRV1-	LgyLRV1+	LgyLRV1-				∅	LgyLRV1+	LgyLRV1-	LgyLRV1+	LgyLRV1-		∅	LgyLRV1+	LgyLRV1-	LgyLRV1+	LgyLRV1-
12.3233	6.00099	3.0188	3.15261				1.99308	13.4078	24.3357	42.8137	29.9607		1.8245	9.07879	16.7084	16.0277	21.9706
17.0232	9.36564	4.9498	9.58529				2.00694	33.1285	45.2548	20.8215	29.7538		2.45377	9.03172	12.0003	13.4543	8.72406
10.1853	10.541	12.5253	12.2269				2.17347	18.7004	29.2426	4.75683	16.7374		1.63014		16.8538		13.9288
		8.33918	9.84628				1.84038	24.847	3.75809
D
			Cyt D
∅	LgyLRV1+	LgyLRV1-	LgyLRV1+	LgyLRV1-
0.0456	3.59569	3.27205	2.54362	1.93063
0.0414099	4.04543	3.15086	2.64994	2.32023
0.0558	5.53712	4.46563		2.9546
0.0642	4.50744	4.34594		2.7421

## Sheet: Fig 6
Fig 6
A						B
∅	LgyLRV1+	PFA-treated LgyLRV1+	UV-treated LgyLRV1+	Heat-killed LgyLRV1+		WT ∅	Nox2-/- ∅	Nrf2-/- ∅	WT LgyLRV1+	Nox2-/- LgyLRV1+	Nrf2-/- LgyLRV1+	WT Heat-killed LgyLRV1	Nox2-/- Heat-killed LgyLRV1	Nrf2-/- Heat-killed LgyLRV1	WT UV-treated LgyLRV1	Nox2-/- UV-treated LgyLRV1	Nrf2-/- UV-treated LgyLRV1	WTPFA-treated	Nox2-/- PFA-treated	Nrf2-/- PFA-treated	WT tBHQ	Nox2-/- tBHQ	Nrf2-/- tBHQ	WT BGP	Nox2-/- BGP	Nrf2-/- BGP
0.143054	12.0523	1.5902	0.970348	0.366471		0.319465	0.46676	0.0173456	1.2163	0.603149	0.044769	0.563905	0.706803	0.167158	0.962144	0.91326	0.0139335	0.568843	0.518193	0.0433553	0.827773	0.586448	0.0485493	1.19286	1.19297	0.044194
0.132013	10.8134	2.41873	0.604082	0.316296
0.0995	4.95161	2.44123	0.763098	0.34416
0.163956	4.09426	3.75895	0.886775	0.486441
0.160925	10.9403	1.65363	1.21892	0.932056
0.172562	9.95177	1.553	0.862557	0.676225
0.120657	11.3412	0.635235	0.501776	0.965312
0.157674	10.6235	0.527058	0.601458	0.744092
0.0456	3.59569		1.48873
0.0414099	4.04543		1.28257
0.0558	5.53712		0.0366
0.0642	4.50744
C								D								E						F							G						H
∅	LgyLRV1+	Heat-killed LgyLRV1+	UV-treated LgyLRV1+	PFA-treated LgyLRV1+	tBHQ	BGP		∅	LgyLRV1+	Heat-killed LgyLRV1+	UV-treated LgyLRV1+	PFA-treated LgyLRV1+	tBHQ	BGP		WT ∅	Nrf2-/- ∅	WT LgyLRV1+	Nrf2-/- LgyLRV1+			∅	LgyLRV1+	Heat-killed LgyLRV1	UV-treated LgyLRV1	PFA-treated LgyLRV1			∅	Linf S1	Linf S3	LgyLRV1+	LgyLRV1-		∅	LgyLRV1+	Zymosan	BGP
1.49226	7.55536	8.92282	7.45134	0.625248	4.65087	26.9554		1.94868	15.6436	11.7737	20.0774	1.00521	25.1502	37.4657		13.62	13.89	20.94	21.09			57.15	101.38	51.12	55.61	56.15			57.01	73.12	93.94	113.7	128.17		74.32	104.15	79.04	118.31
2.6805	10.1085	10.722	3.5125	0.866037	9.93486	36.9499		2.05267	19.8697	8.79998	2.3743	1.94194	23.3848	34.8358		10.21	10.44	23.74	17.77			48.79	96.94	48.7	53.14	62.7			58.97	86.52	101.27	134.28	140.33		64.55	86.25	120.58	106.03
1.85639	13.7133	9.51366	2.70851	7.07387	3.44022	4.06992		2.95365	19.4608	16.593	284.542	11.255	16.0834	106.706		5.3	15.36	26.48	22.06			50.61	106.98	56.51	62.08	77.61			71.38	107.88	113.47	156.76	172.28		62.53	71.27	95.25	90.4
2.15472	6.39746	16.1672	28.2955	4.53939	16.0277	4.27226		1.35426	158.408	75.7146	119.635	5.94839	361.412	250.297		10.15	10.44	18.79	20.06			43.01	117.4	45.18	65.39	69.85			65.88	106.03	114.23	181.65	172.81		64.06	72.03	62.87	28.97
1.01748	8.31087	8.83053	10.6295	4.48466	6.98858			0.131442	237.618	201.202	229.524	0.113637	224.023			11.59	10.7	12.57	20.1			41.72	102.71	47.88	67.74	86.22			62.41	123.94	144.09	167.07	196.75		61.75	83.16	57.38	32
3.93128	13.6422	9.14194	9.38268	4.97605	7.59474			7.60791	49.7802		78.249	0.143836				74.32	44.32	104.15	39.1			53.95	102.34	32.71	53.15	76.25			55.24	112.05	133.23	160.55	199.11		61.93	94.22	69.14	42.31
								1	80.5884		81.2897	1.00521				64.55	39.53	86.25	41.81			42.91	100.87	47.53	61.53	82.43			63.05	78.74	111.68	141.58	140.28		56.84	99.01	66.18	32.1
								1	40.0853		20.0774	1.94194				62.53	39.07	71.27	45.87			35.86	110.46	40.63	68.31	74.56			41.62	85.54	88.79	144.9	131.74		54.99	86.89	68.75	34.75
								1.94868	40.0853		29.4971					64.06	40.65	72.03	49.76			39.11	116.61	22.73	54.9	20.19									56.76	98.59	77.04	53.12
								2.05267	15.6436		20.217					61.75	32.31	83.16	53.81			37.3	75	28.76	62.73	22.06									60.85	104.89	54.46	32.05
									19.8697							61.93	39.1	94.22	77.96			42.22	141.5	32.55	45	33.06									53.41	69.91		60.41
																56.84	41.81	99.01	97.68			43.31	94.04	37.01	65.33	35.59									40.66	75.73		93.89
																54.99	45.87	86.89	77.53				149.65	43.24	65.91	33.71									56.23	72.29		78.36
																56.76	49.76	98.59	70			57.12	90.41	44.1	49.86	34.35									53.77	88.94		61.11
																60.85	42.19	104.89	62.38			44.8	113.66	40.25	46.12	36.05									46.35	90.09		73.67
																57.15	33.02	101.38	61.4			52.08	140.29	32.87	49.42	36.02									41.5	85.28		103.02
																48.79	42.62	96.94	50.18			36.83	91.35	59.72	58.99	48.98										81.34		82.06
																50.61	36.65	106.98	75.54			55.51	96.76	63.7	62.46	38.44										103.23
																43.01	35.06	117.4	89.21			42.98	111.56	73.69	65.18	57.57
																41.72	26.36	102.71	74.4			51.85	136.28	63.98	35.58	72.32
																53.95	42.91	102.34	56.91				129.79	66.19	21.31	68.66
																	35.06	100.87	79.26				142.85	51.47	32.19	74.53
																	26.36	110.46	111.77				135.65	74.9	29.65	87.72
																	42.91	116.61	90.43				109.83	79.12		84.45
																	24.2	75	88.9
																	19.59	141.5	78.97
																	33.28	94.04	87.8
																	25.87	149.65	90.93
																	32.24	90.41	84.65
																	20.25	113.66	94.97
																	25.45	140.29	93.31
																	34.65	91.35	71.14
																	31.2	96.76	72.55
																	57.61	111.56	79.5
																	44.3	136.28	83.72
																	53.89	129.79	106.93
																		142.85	85.85
																		135.65	89.11
																		109.83

## Sheet: Fig 7
Fig 7
B		PP2			C			PP2
LgyLRV1+	LgyLRV1-	LgyLRV1+	LgyLRV1-		∅	LgyLRV1+	LgyLRV1-	LgyLRV1+	LgyLRV1-	tBHQ
48.4053	27.845	7.37908	0.787832		1.27235	10.0735	7.71411	4.3244	2.17724	4.26486
21.1783	29.6692	2.99068	0		3.14378	3.54922	7.37427	1.61608	3.15469	4.10534
11.7564	13.0245	4.70842	4.28278		2.03849	5.4547	12.6626	2.50967	6.60016	16.8246
17.8049	13.4654	8.29286	0.771752		1.96224	7.8762	3.9381	1.23756	7.29799	14.0988
8.68341	14.4033	8.29286	9.31988		0.991373	3.56154	14.445		1.59937	3.9381
E					F	LgyLRV1+					G	LgyLRV1+					H	LgyLRV1+
	LgyLRV1+				∅	-	KBSRC4	PP2			∅	-	KBSRC4	PP2			∅	-	MK2206
∅	-	KBSRC4	PP2		0.088	6.33333	5.96683	3.44177			0.030575	0.268935	0.182785	0.068976			0.528624	7.43376	7.11586
1.52362	74.2851	42.2975	22.1234		0.0934	14.0325	5.10576	4.28388			0.017691	0.273669	0.160119	0.061909			0.471284	5.69707	7.96971
2.62533	46.3661	68.7125	7.0494		0.0836	4.73951	4.39496	4.17607			0.04688	0.11607	0.13219	0.012024			0.367457	3.79156	3.16994
1.88557	72.1286	20.8215	3.93128		0.0795898	4.78382	10.8308	3.51925			0.007431	0.145827	0.122395	0.016472			0.449977	3.19601	3.814
2.12138			7.49018		0.155388	14.354	9.76728	6.21298				0.106891					0.738636	12.176	10.332
					0.0549	14.0425		7.43562									0.673465	13.8269	10.147
					0.104928	10.85		6.03051
					0.0714	12.9316
					0.0944	20.4984

## Sheet: S1 Fig
S1 Fig
B
WT														Nrf2 -/-
∅	LgyLRV1+	LgyLRV1-	tBHQ	Linf S2	Linf S1	Ltr	Lmex	Ldo	Lam	Lpa	Lae	Lbraz	Lmj	∅	LgyLRV1+	LgyLRV1-	tBHQ	Linf S2	Linf S1	Ltr	Lmex	Ldo	Lam	Lpa	Lae	Lbraz	Lmj
1	16.4498	18.0634	12.3805	23.8348	12.996	35.8773	27.1899	36.0019	36.5044	1.48452	25.4572	3.68075	44.1702	0.659754	2.28945	0.349896	0.0529216	0.112267	0.202361	0.401925	0.105477	0.103665	0.390935	0.185565	0.258816	0.0360215	1.97931
1	4.58684	2.15099	1.98963	1.38511	8.75435	36.0019	19.5284	3.05252	3.23777	1.13288	14.9027	1.86607	38.9891	0.0804926	0.0416656	0.0518325	0.0072641	0.164938	0.0973956	0.0337259	0.019709	0.404721	0.122428	0.719467	0.323088	0.0193704	2.12505
1				13.4777				2.04202	3.69353	12.042		1.58557	9.25351	0.291183	0.597703	0.873573	0.0456735	0.649544	0.304075	2.24622	1.22688	0.276912	1.46409	0.819321	1.11922	0.135372	0.65293
													26.9087														0.80107
													5.16941
													5.24157
E
1h				2h				4h				8h
∅	LgyLRV1+	LgyLRV1-	tBHQ	∅	LgyLRV1+	LgyLRV1-	tBHQ	∅	LgyLRV1+	LgyLRV1-	tBHQ	∅	LgyLRV1+	LgyLRV1-	tBHQ
1.50004	3.5801	4.27226	3.5801	1.90198	3.39286	4.35448	2.15472	2	18.1261	21.0391	5.61778	2.32543	2.59818	4.63478	1.03706
2.6666	5.46416	4.85678	2.41999	2.10307	6.17954	4.07698	2.4158	0.586417	22.7848	29.8571	12.6845	1.72011	4.8652	2.74632	1.13879
1.31951	4.64282	5.54044	4.36203	1.40688	6.78571	10.5744	2.20763	2.13984	12.445	15.3748	10.7592	2.22684	5.75573	4.75683	4.37717
3.03143	6.65759	5.0806	3.93128	2.84317	2.45803	9.90049	2.08132	1.8693	4.07698	16.1392	4.02085	1.79626	13.5011	4.54727	3.42238
1.7411	0.989657	1.97931	1.57462	2.24233	6.32033	4.05584	1.93187	1.87579	9.23748	13.7133		2.87288	10.6111	15.6707	0.487171
2.2974	1.91189	1.38032	2.05623	1.78386	0.920188	7.56846	1.77154	2.13243	8.12574	12.5316		1.39233	10.0387	21.6306	0.884234
													7.33603
													2.54912
F	Hmox1
WT																Nrf2 -/-
1h				2h				4h				8h				1h				2h				4h				8h
∅	LgyLRV1+	LgyLRV1-	tBHQ	∅	LgyLRV1+	LgyLRV1-	tBHQ	∅	LgyLRV1+	LgyLRV1-	tBHQ	∅	LgyLRV1+	LgyLRV1-	tBHQ	∅	LgyLRV1+	LgyLRV1-	tBHQ	∅	LgyLRV1+	LgyLRV1-	tBHQ	∅	LgyLRV1+	LgyLRV1-	tBHQ	∅	LgyLRV1+	LgyLRV1-	tBHQ
1.49744	4.44598	3.80395	3.24338	1.98963	1.28565	4.63478	3.33457	4.41526	31.6142	23.9591	13.8566	1.8245	13.0638	28.7901	10.5013	0.542427	2.63445	2.83333	2.5713	1.64433	3.06843	2.63445	0.788673	1.28565	4.23541	5.78573	5.9073	0.60395	1.18715	3.07908	1.85639
2.67122	5.32396	4.57097	4.13389	2.01042	6.95235	5.3796	3.89737	0.905948	36.4412	32.3905	18.1576	2.19238	28.7901	13.1546	14.2956	2.28548	3.42832	1.90858	2.03849	0.0243911	1.95545	2.50967	1.79938	0.785945	0.0242226	4.78162	3.39286	0.386221	0.21279	2.1622	1.38271
5.61778	25.1067	51.6251	110.661	1.8954	39.3284	33.3589	49.0099	5.66667	126.896	504.077	265.487	2.35381	68.3562	14.2215	3.20428	0.764453	6.69229	5.8462	3.00528	0.0955566	4.61874	0.00688418	0.00698028	0.116024	6.76223	16.1953	0.0258714	0.771105	13.4543	20.7494	11.353
0.712025	57.4805	85.6274	68.1197	2.11038	41.0696	22.2387	8.33973	0.705883	2693	3875.05	252.913	1.69937	13.3614	179.147	22.0851	5.2325	8.38319	0.224144	1.86284	0.0207248	8.98488	0.00874394	0.0239721	0.123922	0.0340194	0.0122379	1.57735	0.0423939	0.116629	32.1111	26.2637
1.47939	1.52098	6.02099	10.8153	5.81589				1.29235	1957.78	2628.46	1652	1.93187	67.6492	57.0834	31.669	0.130308	0.049721	3.605	9.67995	0.90125	10.5561	2.55797	19.9042	15.8345	56.493			0.673617	6.89237	12.295	15.2422
2.70382	3.78423	8.84585	2.30537	0.687771				3.09513			888.36	2.07053	21.8566	5.29636	22.4711	9.18959	2.79917	6.49802	1.42899	4.34694	9.61309		19.2929					0.697372	31.3414	50.5626
	Nqo1
WT																Nrf2 -/-
1h				2h				4h				8h				1h				2h				4h				8h
∅	LgyLRV1+	LgyLRV1-	tBHQ	∅	LgyLRV1+	LgyLRV1-	tBHQ	∅	LgyLRV1+	LgyLRV1-	tBHQ	∅	LgyLRV1+	LgyLRV1-	tBHQ	∅	LgyLRV1+	LgyLRV1-	tBHQ	∅	LgyLRV1+	LgyLRV1-	tBHQ	∅	LgyLRV1+	LgyLRV1-	tBHQ	∅	LgyLRV1+	LgyLRV1-	tBHQ
1.87254	4.06992	3.90413	2.41162	2.15099	7.56846	2.56685	1.50525	5.18736	10.6295	8.02777	7.33603	2.36199	4.89056	16.3929	6.7039	1.55833	2.58471	2.69447	1.7593	1.44894	1.89212	1.41421	2.25012	0.554785	2.11404	1.77154	1.73508	0.586417	0.404721	0.162668	0.0733022
2.13613	4.97605	3.17114	2.36199	1.85961	3.79737	2.57576	2.21914	0.771105	15.4015	11.5915	12.0003	1.69349	10.7034	5.95871	11.432	1.44393	3.36359	0.692555	1.23542	1.59107	1.89868	1.10191	0.572362	0.221442	2.87288	2.25012	0.70466	0.0886952	1.50004	0.166662	0.058517
1.05336	2.94854	6.43081	9.41525	1.8954	2.3579	3.18766	1.83719	1.14274	12.8393	28.5912	12.1889	0.810846	12.5316	6.11563	3.72567	2.77022	3.91768	7.64756	2.77984		2.34161	2.01042	0.752623	0.294737	11.9381	2.1177	9.66319	3.02618	4.35448	8.73919	4.02085
3.79737	6.89237	4.45369	5.22344	2.11038	2.3579	2.42419	2.64359	3.50035	4.76508	12.0629	25.8573	1.23328	2.12505	7.56846	4.88209	1.92519	1.48968	2.02792	2.14355		1.0924	7.58159	0.702222	1.92186	1.71416	11.733	1.47683	0.150726	2.15472	6.64606	4.07698
2.50533	0.858565	1.34723	1.28788	1.50525	1.30134	2.6666	1.6644	1.76847	2.30138	5.9073	3.76461	3.03143		3.63008	12.4666	0.539614	0.630689	1.11342	1.11342		2.24233	2.47942			0.342102	2.88286	0.101708	0.115423	0.312083	0.0745835	0.164938
1.5966	2.10672	2.03496	0.72951	2.65737	3.83706	1.69349	1.61328	2.26184	2.30138	2.99488	3.22098	1.31951	2.70382						0.514057		4.36203	4.75683				0.354167	0.192443		0.128514	0.112267	0.0708052
I	Hmox1
WT				Nrf2 -/-				Tlr3 -/-
∅	LgyLRV1+	LgyLRV1-	I:C	∅	LgyLRV1+	LgyLRV1-	I:C	∅	LgyLRV1+	LgyLRV1-	I:C
1	4.53154	6.84476	2.59368	1.43893	1.43893	3.2154	1.6529	0.982821	6.32033	7.4127	0.699793
1	4.51586	3.5801	1.99308	2.81864	2.81864	2.93834	1.89211	1.37554	10.3747	14.5707	1.47427
1	3.56771	4.36203	1.77768	0.972655	0.972655	1.20999	0.619854	0.604997	2.9897	4.90754	0.535887
1	7.88986	5.40764	1.41912	2.15846	2.15846	1.45902	1.54221
	Nqo1
WT				Nrf2 -/-				Tlr3 -/-
∅	LgyLRV1+	LgyLRV1-	I:C	∅	LgyLRV1+	LgyLRV1-	I:C	∅	LgyLRV1+	LgyLRV1-	I:C
1	13.8326	25.2813	1.29235	0.0679209	0.423373	0.132127	0.0862698	1.35191	23.0229	24.084	0.898132
1	17.0891	6.75053	1.10957	1.30586	1.41912	1.1607	0.556711	3.35195	65.7993	71.259	2.41999
1	6.75053	17.0891	1.10957	5.59834	0.122427	0.588453	0.111105	1.02456	7.83536	18.2522	0.784584
1	21.9325	27.0958	0.692555	1.22264	0.196827	10.091	0.312083
J
		Nrf2 -/- ∅			WT ∅			Nrf2 -/- LgyLRV1-			Nrf2 -/- LgyLRV1+			WT LgyLRV1-			WT LgyLRV1+
	Time-point (h)	Mean	SD	N	Mean	SD	N	Mean	SD	N	Mean	SD	N	Mean	SD	N	Mean	SD	N
	0.333333	29.83	7.86	6	25.4	15.47	6	23	6.63	6	21	3.69	6	23.17	9.2	6	28.17	6.21	6
	0.666667	29.5	8.12	6	24.8	15.09	6	23.5	4.51	6	20.83	3.54	6	23.17	8.35	6	28.5	6.72	6
	1	29.83	7.47	6	24.2	14.31	6	22.67	5.05	6	20.5	4.09	6	22.83	8.35	6	29.33	7.06	6
	1.33333	28.67	7.58	6	23.6	13.37	6	22.5	5.01	6	20.5	5.01	6	22.83	8.66	6	28.67	6.22	6
	1.66667	28.17	7.88	6	25.6	13.41	6	22.17	4.79	6	20.33	4.18	6	23.33	9.11	6	28.67	6.86	6
	2	28.67	7	6	24.2	11.78	6	21.83	5.64	6	20.5	4.51	6	23.17	9.3	6	28.5	5.75	6
	2.33333	28.67	6.71	6	21.2	10.13	6	21.83	4.54	6	20	3.95	6	22.33	9.83	6	28.83	7.86	6
	2.66667	28.67	6.95	6	23.2	11.39	6	21.33	5.09	6	20.33	3.98	6	21.67	9.16	6	27.67	7.94	6
	3	29	7.72	6	20.8	9.09	6	22	5.51	6	20.5	4.14	6	21.67	9.03	6	27.67	7.31	6
	3.33333	29.67	8.24	6	21.4	9.45	6	22.5	5.09	6	20.5	4.14	6	21.33	8.12	6	27.67	6.41	6
	3.66667	28	7.4	6	21.8	8.81	6	21.83	5.19	6	20.33	4.68	6	20.5	9.05	6	27	7.24	6
	4	27.83	7.39	6	21	9.19	6	21.67	5.39	6	20.67	4.46	6	20	9.94	6	25.83	8.38	6
	4.33333	28.83	8.13	6	20.4	8.08	6	22.33	5.79	6	20.67	3.98	6	20.83	9.87	6	24.5	6.32	6
	4.66667	28.17	7.78	6	21.8	10.33	6	22	6.2	6	20.83	4.67	6	21.17	9.58	6	25.17	8.01	6
	5	27.83	7.33	6	21.8	10.08	6	21.5	5.99	6	21	4.52	6	20.83	7.91	6	26	5.73	6
	5.33333	28.83	7.81	6	21	9.92	6	20.67	6.25	6	20.5	4.85	6	20.67	8.62	6	24.17	6.24	6
	5.66667	28.83	7.49	6	21.2	11.03	6	21.83	7.03	6	21.17	4.12	6	18.33	7.99	6	25.17	5.85	6
	6	28.83	7.99	6	22.8	12.32	6	21.17	7.05	6	19.83	4.07	6	19.33	8.64	6	24.5	6.44	6
	6.33333	29.5	8.89	6	22.4	11.72	6	21.33	7.06	6	20.5	4.09	6	19.33	8.78	6	23.17	6.21	6
	6.66667	28.17	7.55	6	20.2	9.26	6	21.83	7.11	6	19.83	3.66	6	18.67	8.12	6	25.17	6.82	6
	7	28.33	7.28	6	22.6	12.82	6	22	6.36	6	20	3.74	6	19.17	8.82	6	23.33	7	6
	7.33333	29	7.01	6	21.6	11.33	6	22.17	6.37	6	20.67	3.83	6	19.17	8.11	6	23.67	6.65	6
	7.66667	28.5	7.29	6	21.6	11.19	6	22.17	5.81	6	20.67	3.88	6	19.67	8.78	6	23.33	5.32	6
	8	28.67	7.42	6	21.6	10.43	6	21.67	5.68	6	20.17	3.43	6	19.17	9.43	6	21.5	3.67	6
	8.33333	29.17	8.11	6	21.6	11.24	6	21.17	6.79	6	19.33	2.5	6	19.5	9.14	6	23.17	3.76	6
	8.66667	28.83	7.14	6	21.4	10.71	6	21.67	6.25	6	20.67	3.78	6	19	8.74	6	22	4.29	6
	9	28.17	7.91	6	22.2	11.97	6	21.67	6.62	6	20.17	3.43	6	18.17	7.31	6	21.67	4.37	6
	9.33333	29.33	7.94	6	21.8	10.87	6	21.83	6.55	6	20	3.52	6	18.5	9.4	6	23.5	4.37	6
	9.66667	29.83	8.66	6	19.4	8.88	6	21.83	6.27	6	20.17	3.31	6	18.67	7.31	6	22.33	5.39	6
	10	29.33	8.07	6	21.8	10.83	6	21.5	6.66	6	20.33	3.44	6	18.5	8.71	6	21	5.06	6
	10.3333	29	7.56	6	20.2	9.15	6	22	5.76	6	19.5	3.39	6	18.17	8.66	6	23.17	5.08	6
	10.6667	30	7.62	6	19.4	8.53	6	21.5	6.09	6	19.67	3.08	6	20.17	7.49	6	22.5	5.61	6
	11	28.83	7.52	6	20.4	9.74	6	21.17	5.78	6	20	3.16	6	18.5	7.31	6	23	6.2	6
	11.3333	30	7.92	6	20.4	8.59	6	22.5	6.77	6	18.83	2.93	6	20.17	8.26	6	22.17	3.87	6
	11.6667	29.17	8.28	6	19.8	8.41	6	21.5	6.63	6	19	3.03	6	19.17	6.88	6	23.17	5.38	6
	12	29.33	7.76	6	20.6	9.71	6	22	6.26	6	19.33	3.08	6	18.83	7.81	6	23.17	4.79	6
	12.3333	30.17	7.52	6	20	9.57	6	22.17	5.91	6	19.5	3.27	6	18	7.67	6	21.83	5.67	6
	12.6667	29	8	6	19.2	9.28	6	22	6.23	6	19.17	3.31	6	19	8.6	6	22.5	4.18	6
	13	29.17	7.52	6	20.4	10.53	6	20.67	6.35	6	19.33	3.56	6	18.17	8.45	6	21.83	5.98	6
	13.3333	29.33	7.12	6	18.2	8.14	6	21.5	7.23	6	19.33	2.94	6	17.67	8.66	6	22.67	5.79	6
	13.6667	29.67	7.66	6	19.6	9.02	6	21.67	7.58	6	18.67	3.01	6	17.5	8.07	6	22.67	6.35	6
	14	29.33	7.31	6	18.8	7.95	6	21.33	7.26	6	19	2.97	6	17.83	7.44	6	22.5	6.38	6
	14.3333	29.67	7.99	6	18.2	8.04	6	20.5	6.89	6	18.67	2.73	6	15.67	7.45	6	22	6.54	6

## Sheet: S2 Fig
S2 Fig
A			B			C	Hmox1fl/flxLysm+/-			Hmox1fl/flxLysm-/-				D
WT	Nrf2-/-		WT	Nrf2-/-		Week	Mean	SD	N	Mean	SD	N		WT	Nrf2-/-
1.29609	0.690458		2.62154	0.843816		0	0	0.05	6	0	0.0244949	10		1.66104	1.71366
2.25662	0.566115		2.34635	1.10957		1	0.02	0.06	6	0.05	0.0291548	10		3.89624	2.35721
2.3362	1.07115		1.43935	1.3566		2	0.29	0.12	6	0.21	0.045	10		1.6668	2.30072
1.23043	1.04911		2.03555	1.63014		3	0.44	0.18	6	0.34	0.0661438	10		1.63817	2.4319
5.97594	2.11282		1.97304	0.673617		4	0.45	0.27	6	0.37	0.153684	10		1.46113	2.58844
2.03378	1.1401		2.64894	0.668964		5	0.44	0.13	6	0.31	0.109659	10		2.01682	2.26119
1.91079	0.57801		1.38072	0.846745		6	0.28	0.14	6	0.23	0.119661	10		1.64386	5.37805
1.29161	0.803387		1.61375	1.26576		7	0.19	0.1	6	0.19	0.088706	10		2.67045
4.15304			3.03231			8	0.12	0.12	6	0.15	0.053619	10		1.41626
1.58465			2.42909			9	0.13	0.09	6	0.12	0.0447214	10		0.705679
1.30964			1.44435			10	0.1	0.06	6	0.16	0.0649519	10		1.62685
			1.83454
E			F			G			H			I
Ifng -/-	dKO		Ifng -/-	dKO		Ifng -/-	dKO		Ifng -/-	dKO		Ifng -/-	dKO
1.39878	2.17818		8.21779	0.0802489		2.68903	8.26539		0.301191	2.57353		0.207397	1.36462
0.283221	1.29516		10.6942	0.963012		0.587265	2.78385		0.825735	6.69809		1.63988	9.85663
2.19619	0.114874		4.80238	2.71438		0.509475	0.850913		0.723844	18.2364		1.59435	6.67709
4.42292	0.40842		0.206434	3.19458		2.81295	1.49183		1.04518	25.5455		3.45286	2.0456
3.39874	3.31297		1.04881	1.09477		7.14574	12.4846		1.60075	54.3798		0.568593	5.36108
3.91768	0.931821		0.91304	3.59409		13.1508	12.1012		0.143091	2.13613		1.77442	21.212
15.5086	1.15519		0.713878	1.6084		16.2468	7.65861		0.165511			1.0661	13.6457
0.946058	2.11862		4.29825	0.235798		0.278758	18.0269		0.554785			0.929704	3.05635

## Sheet: S3 Fig
S3 Fig
A
WT					Nrf2 -/-
∅	LgyLRV1+	LgyLRV1-	I:C	tBHQ	∅	LgyLRV1+	LgyLRV1-	I:C	tBHQ
1.07177	2.58471	1.6529	3.64268	1.43396	3.36359	5.15153	2.21914	7.91725	3.65533
2.30537	2.09217	3.28297	3.85038	1.6529	1.31951	8.19645	2.18102	8.51496	1.61328
1.73508	3.37526	1.72907	4.23541	3.43426	3.18215	3.68075	2.51403	1.19541	5.75573
1.17895	2.45803	1.87254		3.70635	4.51586	3.97237	5.25977	1.48195	2.18859
1.72907	2.39081	1.36368		1.46662	0.878126	3.11126	1.90858		6.35327
2.31338	1.6077	1.24617		1.20372	1.08862	4.71579	1.72608		2.48372
	2.44528	2.2974		1.95884	3.16017	3.87716	1.89868		2.40327
		2.32947		2.12138	2.80889	2.32947	2.32947		2.59368

[truncated: 4 more sheets: S4 Fig, S5 Fig , S6 Fig , S7 Fig]
